# Supplementary material for: Vatica najibiana (Dipterocarpaceae), a new species from limestone in Peninsular Malaysia
Source: PhytoKeys. 2018 May 10;(98):99–106. doi: 10.3897/phytokeys.98.23903 (PMC5958174; doi:10.3897/phytokeys.98.23903)
Supplement: XML Treatment for Vatica najibiana [file phytokeys.98.23903-treatment1.xml]

<!DOCTYPE tp:taxon-treatment
  PUBLIC "-//TaxonX//DTD Taxonomic Treatment Publishing DTD v0 20100105//EN" "tax-treatment-NSO.dtd">
<tp:taxon-treatment xmlns:tp="http://www.plazi.org/taxpub"><tp:treatment-meta><kwd-group><label>Taxon classification</label><kwd><named-content xmlns:xlink="http://www.w3.org/1999/xlink" content-type="kingdom">Plantae</named-content></kwd><kwd><named-content xmlns:xlink="http://www.w3.org/1999/xlink" content-type="order">Malvales</named-content></kwd><kwd><named-content xmlns:xlink="http://www.w3.org/1999/xlink" content-type="family">Dipterocarpaceae</named-content></kwd></kwd-group><mixed-citation publication-type="journal"><person-group><name><surname>Ummul-Nazrah</surname><given-names>Abdul Rahman</given-names></name><name><surname>Mohd Hairul</surname><given-names>Mohd Amin</given-names></name><name><surname>Kamin</surname><given-names>Imin</given-names></name><name><surname>Kiew</surname><given-names>Ruth</given-names></name><name><surname>Ong</surname><given-names>Poh Teck</given-names></name></person-group><article-title>
          <italic><tp:taxon-name><tp:taxon-name-part taxon-name-part-type="genus" reg="Vatica">Vatica</tp:taxon-name-part> <tp:taxon-name-part taxon-name-part-type="species" reg="najibiana">najibiana</tp:taxon-name-part></tp:taxon-name></italic> (<tp:taxon-name><tp:taxon-name-part taxon-name-part-type="family">Dipterocarpaceae</tp:taxon-name-part></tp:taxon-name>), a new species from limestone in Peninsular Malaysia</article-title><source>PhytoKeys</source><day>10</day><month>5</month><year>2018</year><volume>2018</volume><issue>98</issue><fpage>99</fpage><lpage>106</lpage><pub-id pub-id-type="doi">10.3897/phytokeys.98.23903</pub-id></mixed-citation></tp:treatment-meta><tp:nomenclature><tp:taxon-name>
            <tp:taxon-name-part taxon-name-part-type="genus" reg="Vatica">Vatica</tp:taxon-name-part>
            <tp:taxon-name-part taxon-name-part-type="species" reg="najibiana">najibiana</tp:taxon-name-part>
            <object-id xmlns:xlink="http://www.w3.org/1999/xlink" content-type="ipni" xlink:type="simple">urn:lsid:ipni.org:names:77178683-1</object-id>
          </tp:taxon-name><tp:taxon-authority>Ummul-Nazrah</tp:taxon-authority><tp:taxon-status xmlns:xlink="http://www.w3.org/1999/xlink" xlink:type="simple">sp. nov.</tp:taxon-status><xref ref-type="fig" rid="F1">Figures 1</xref><xref ref-type="fig" rid="F2">, 2</xref></tp:nomenclature><tp:treatment-sec sec-type="diagnosis" id="SECID0ESNAC"><title>Diagnosis.</title><p>Amongst the Vaticas with a half inferior ovary, it groups with <italic><tp:taxon-name><tp:taxon-name-part taxon-name-part-type="genus" reg="Vatica">Vatica</tp:taxon-name-part> <tp:taxon-name-part taxon-name-part-type="species" reg="harmandiana">harmandiana</tp:taxon-name-part></tp:taxon-name></italic> and <tp:taxon-name><tp:taxon-name-part taxon-name-part-type="genus" reg="Vatica">V.</tp:taxon-name-part> <tp:taxon-name-part taxon-name-part-type="species" reg="odorata">odorata</tp:taxon-name-part> <tp:taxon-name-part taxon-name-part-type="basionym-authority">(Griff.)</tp:taxon-name-part> <tp:taxon-name-part taxon-name-part-type="authority">Symington</tp:taxon-name-part> <tp:taxon-name-part taxon-name-part-type="infraspecific-rank">subsp.</tp:taxon-name-part> <tp:taxon-name-part taxon-name-part-type="subspecies" reg="odorata">odorata</tp:taxon-name-part></tp:taxon-name>. <italic><tp:taxon-name><tp:taxon-name-part taxon-name-part-type="genus" reg="Vatica">Vatica</tp:taxon-name-part> <tp:taxon-name-part taxon-name-part-type="species" reg="harmandiana">harmandiana</tp:taxon-name-part></tp:taxon-name></italic> occurs on limestone hills and rocks but is different in having leaves that are elliptic-lanceolate, leaf base cuneate and nut diameter 7–10 mm as oppose to the obovate-elliptic leaf, leaf base cordate-subcordate and nut diameter of 5–6 mm in <italic><tp:taxon-name><tp:taxon-name-part taxon-name-part-type="genus" reg="Vatica">V.</tp:taxon-name-part> <tp:taxon-name-part taxon-name-part-type="species" reg="najibiana">najibiana</tp:taxon-name-part></tp:taxon-name></italic>. <tp:taxon-name><tp:taxon-name-part taxon-name-part-type="genus" reg="Vatica">Vatica</tp:taxon-name-part> <tp:taxon-name-part taxon-name-part-type="species" reg="odorata">odorata</tp:taxon-name-part> <tp:taxon-name-part taxon-name-part-type="infraspecific-rank">subsp.</tp:taxon-name-part> <tp:taxon-name-part taxon-name-part-type="subspecies" reg="odorata">odorata</tp:taxon-name-part></tp:taxon-name> is closely similar to the new species but can be separated by its elliptic-oblong leaf, leaf base obtuse, leaf apex acuminate, nut diameter 8–9 mm and occurrence in lowland and hill forest (Table <xref ref-type="table" rid="T1">1</xref>).</p><table-wrap id="T1" position="float" orientation="portrait"><label>Table 1.</label><caption><p>Differences between <italic><tp:taxon-name><tp:taxon-name-part taxon-name-part-type="genus" reg="Vatica">Vatica</tp:taxon-name-part> <tp:taxon-name-part taxon-name-part-type="species" reg="najibiana">najibiana</tp:taxon-name-part></tp:taxon-name></italic>, <tp:taxon-name><tp:taxon-name-part taxon-name-part-type="genus" reg="Vatica">V.</tp:taxon-name-part> <tp:taxon-name-part taxon-name-part-type="species" reg="odorata">odorata</tp:taxon-name-part> <tp:taxon-name-part taxon-name-part-type="infraspecific-rank">subsp.</tp:taxon-name-part> <tp:taxon-name-part taxon-name-part-type="subspecies" reg="odorata">odorata</tp:taxon-name-part></tp:taxon-name> and <italic><tp:taxon-name><tp:taxon-name-part taxon-name-part-type="genus" reg="Vatica">V.</tp:taxon-name-part> <tp:taxon-name-part taxon-name-part-type="species" reg="harmandiana">harmandiana</tp:taxon-name-part></tp:taxon-name></italic>.</p></caption><table id="TID0EAGAC" rules="all"><tbody><tr><th rowspan="1" colspan="1">Character</th><th rowspan="1" colspan="1">
                    <italic><tp:taxon-name><tp:taxon-name-part taxon-name-part-type="genus" reg="Vatica">V.</tp:taxon-name-part> <tp:taxon-name-part taxon-name-part-type="species" reg="najibiana">najibiana</tp:taxon-name-part></tp:taxon-name></italic>
                  </th><th rowspan="1" colspan="1">
                    <tp:taxon-name><tp:taxon-name-part taxon-name-part-type="genus" reg="Vatica">V.</tp:taxon-name-part> <tp:taxon-name-part taxon-name-part-type="species" reg="odorata">odorata</tp:taxon-name-part> <tp:taxon-name-part taxon-name-part-type="infraspecific-rank">subsp.</tp:taxon-name-part> <tp:taxon-name-part taxon-name-part-type="subspecies" reg="odorata">odorata</tp:taxon-name-part></tp:taxon-name></th><th rowspan="1" colspan="1">
                    <italic><tp:taxon-name><tp:taxon-name-part taxon-name-part-type="genus" reg="Vatica">V.</tp:taxon-name-part> <tp:taxon-name-part taxon-name-part-type="species" reg="harmandiana">harmandiana</tp:taxon-name-part></tp:taxon-name></italic>
                  </th></tr><tr><td rowspan="1" colspan="1">Habit</td><td rowspan="1" colspan="1">Small tree to 5–7 m</td><td rowspan="1" colspan="1">Tall tree to 24 m</td><td rowspan="1" colspan="1">Tree, 15–24 m</td></tr><tr><td rowspan="1" colspan="4">Leaves</td></tr><tr><td rowspan="1" colspan="1">Petiole indumentum</td><td rowspan="1" colspan="1">Dark brown</td><td rowspan="1" colspan="1">Mid brown (reddish-brown)</td><td rowspan="1" colspan="1">Pale brown</td></tr><tr><td rowspan="1" colspan="1">Lamina shape</td><td rowspan="1" colspan="1">Obovate to elliptic</td><td rowspan="1" colspan="1">Elliptic to oblong</td><td rowspan="1" colspan="1">Elliptic to lanceolate</td></tr><tr><td rowspan="1" colspan="1">Lamina size (cm)</td><td rowspan="1" colspan="1">(3–)5–10.2 × 1.5–5</td><td rowspan="1" colspan="1">8–16 × 2.7–6</td><td rowspan="1" colspan="1">5.2–12 × (1.8–)2–5</td></tr><tr><td rowspan="1" colspan="1">Lamina base</td><td rowspan="1" colspan="1">Cordate to subcordate</td><td rowspan="1" colspan="1">Obtuse</td><td rowspan="1" colspan="1">Cuneate</td></tr><tr><td rowspan="1" colspan="1">Lamina margin</td><td rowspan="1" colspan="1">Recurved</td><td rowspan="1" colspan="1">Not recurved</td><td rowspan="1" colspan="1">Not recurved</td></tr><tr><td rowspan="1" colspan="1">Lamina apex</td><td rowspan="1" colspan="1">Acute</td><td rowspan="1" colspan="1">Acuminate</td><td rowspan="1" colspan="1">Blunt to acute</td></tr><tr><td rowspan="1" colspan="1">No. of lateral veins (pairs)</td><td rowspan="1" colspan="1">(6–)7–10</td><td rowspan="1" colspan="1">9–15</td><td rowspan="1" colspan="1">7–8</td></tr><tr><td rowspan="1" colspan="4">Fruits</td></tr><tr><td rowspan="1" colspan="1">Calyx lobes length (cm)</td><td rowspan="1" colspan="1">2.3–3.3 × 0.5–0.8</td><td rowspan="1" colspan="1">4–5.5 × 1–1.5</td><td rowspan="1" colspan="1">2.6–7 × 1–1.8</td></tr><tr><td rowspan="1" colspan="1">Nut Diameter (mm)</td><td rowspan="1" colspan="1">5–6</td><td rowspan="1" colspan="1">8–9</td><td rowspan="1" colspan="1">7–10</td></tr><tr><td rowspan="1" colspan="1">Habitat</td><td rowspan="1" colspan="1">Limestone only</td><td rowspan="1" colspan="1">Lowland and hill forest</td><td rowspan="1" colspan="1">Limestone only</td></tr></tbody></table></table-wrap></tp:treatment-sec><tp:treatment-sec sec-type="material" id="SECID0EHIAE"><title>Type.</title><p>Peninsular Malaysia. Kelantan, Gua Musang District, Relai Forest Reserve (Ktn 50), <named-content xmlns:xlink="http://www.w3.org/1999/xlink" content-type="dwc:verbatimCoordinates" xlink:type="simple"><named-content content-type="geo-json" specific-use="{&#34;type&#34;:&#34;Point&#34;,&#34;coordinates&#34;:[102.195444,5.046611]}" id="NCID0EQIAE" xlink:type="simple">05°02'47.8"N, 102°11'43.6"E</named-content></named-content>, 19 October 2016, Ummul-Nazrah et al. FRI 86369 (holotype <abbrev xmlns:xlink="http://www.w3.org/1999/xlink" content-type="institution" xlink:title="Kepong Herbarium" id="ABBRID0EVIAE" xlink:type="simple">KEP</abbrev>!; isotypes K!, SAN!, SING!).</p><fig id="F1" position="float" orientation="portrait"><label>Figure 1.</label><caption><p>
                <italic><tp:taxon-name><tp:taxon-name-part taxon-name-part-type="genus" reg="Vatica">Vatica</tp:taxon-name-part> <tp:taxon-name-part taxon-name-part-type="species" reg="najibiana">najibiana</tp:taxon-name-part></tp:taxon-name></italic>. <bold>A</bold> Plant in its natural habitat <bold>B</bold> Bole <bold>C</bold> Inner bark <bold>D–E</bold> Leafy shoots with infructescences <bold>F</bold> Fruit. (Photographs by K. Imin &amp; A.R. Ummul-Nazrah).</p></caption><graphic xmlns:xlink="http://www.w3.org/1999/xlink" xlink:href="phytokeys-98-099-g001.jpg" position="float" orientation="portrait" xlink:type="simple" id="oo_202516.jpg"/></fig><fig id="F2" position="float" orientation="portrait"><label>Figure 2.</label><caption><p>
                <italic><tp:taxon-name><tp:taxon-name-part taxon-name-part-type="genus" reg="Vatica">Vatica</tp:taxon-name-part> <tp:taxon-name-part taxon-name-part-type="species" reg="najibiana">najibiana</tp:taxon-name-part></tp:taxon-name></italic>. <bold>A</bold> Leafy shoot with fruits <bold>B</bold> Calyx <bold>C</bold> Petal <bold>D–E</bold> Fruit <bold>F</bold> Long &amp; short calyx lobes of fruit <bold>G</bold> Stellate hair <bold>H</bold> Fruit nut. (Drawn by N. Mohamad-Aidil from Ummul-Nazrah et al. FRI 86369).</p></caption><graphic xmlns:xlink="http://www.w3.org/1999/xlink" xlink:href="phytokeys-98-099-g002.jpg" position="float" orientation="portrait" xlink:type="simple" id="oo_202517.jpg"/></fig></tp:treatment-sec><tp:treatment-sec sec-type="description" id="SECID0ECLAE"><title>Description.</title><p>Small tree, 5–7 m tall; bole to 15–17 cm diameter, without buttresses. <bold>Bark</bold> smooth with faint horizontal rings, dark brown with white lichen patches; inner bark pale yellow, exuding clear sap when cut. <bold>Twigs</bold> robust, 3–5 mm diameter, covered with 6–15-armed stellate hairs, 94–169 µm diameter, glabrous when mature, older twigs terete. <bold>Leaves</bold> when young brown rusty beneath, glabrous when mature; petioles 0.8–1.5 cm long, 0.1–0.2 cm wide, densely covered with stellate hairs, caducous when mature, drying dark brown; lamina obovate to elliptic, (3–)5–10.2 × 1.5–5 cm, thickly chartaceous, bullate, green on both surfaces when fresh, base cordate to subcordate, margin entire and recurved, apex acute; midrib prominent on both surfaces; lateral veins (6–)7–10 pairs, prominent below, slightly raised and visible above, ascending to margin; intercostal veins reticulate-scalariform and slightly conspicuous on both surfaces. <bold>Flowers</bold>: (dry) pedicels with velvety brown stellate hairs; calyx 5-lobed, elliptic, 4–7 × ca. 1 mm, densely covered with stellate hairs on both surfaces, apex acute; petals narrowly elliptic, ca. 6 × 2 mm, glabrous outside, inside from base to tip completely covered with 6–10-armed stellate hairs, 77–120 µm diameter. <bold>Infructescence</bold> axillary, near apex of leafy shoot, ca. 4 cm long, densely covered with rusty stellate hairs, branching once or twice, densely covered with stellate hairs; first branches with 1–7 fruits along axis, nodes 4–5 mm apart. <bold>Fruits</bold>: stalks 1–2 mm long, ca. 1 mm thick at base, covered with caducous stellate hairs; in life mature calyx red-brown, chartaceous, lobes 5, 2–3 larger than rest, attached to half inferior ovary, above forming a cup, glabrous outside, inner part at base completely covered with stellate hairs, lobes elliptic, apex rounded with 5 longitudinal prominent veins on the adaxial surface, 2.3–3.3 × 0.5–0.8 cm; shorter lobes 0.8–1 × ca. 0.2 cm; nut ovoid, 5–6 mm diameter, with persistent stigma, densely covered with stellate hairs, half hidden within calyx.</p></tp:treatment-sec><tp:treatment-sec sec-type="distribution" id="SECID0EULAE"><title>Distribution.</title><p>Endemic in Peninsular Malaysia, known only from Kelantan (Relai Forest Reserve, Gua Musang) and Pahang (Gua Tanggang, Merapoh).</p></tp:treatment-sec><tp:treatment-sec sec-type="etymology" id="SECID0EZLAE"><title>Etymology.</title><p>This species is named in honour of the Prime Minister of Malaysia, Dato’ Sri Mohd Najib bin Tun Abdul Razak, for his strong interest in nature conservation and protection of the environment.</p></tp:treatment-sec><tp:treatment-sec sec-type="Provisional conservation status" id="SECID0E5LAE"><title>Provisional conservation status.</title><p>Endangered B2ab(iii). This species is known from the summit of two isolated karst limestone hills in Relai Forest Reserve, Gua Musang District, Kelantan and Gua Tanggang, Merapoh, Pahang, about 40 km apart (<xref ref-type="bibr" rid="B11">Liew et al. 2016</xref>). Together they have an area of occupancy of less than 10 km<sup>2</sup> (Figure <xref ref-type="fig" rid="F3">3</xref>). The Relai Forest Reserve is classified as a permanent forest reserve but is currently threatened by encroachment by oil palm plantations that pose a high risk of burning to the limestone vegetation, as well as disturbance from ongoing logging in the Sungai Relai Forest Reserve. Gua Tanggang in Merapoh, on the other hand, is situated outside of Taman Negara which means that it is not in a protected area.</p></tp:treatment-sec><tp:treatment-sec sec-type="habitat" id="SECID0EOMAE"><title>Habitat.</title><p>It is an emergent tree on the rugged summit of karst limestone at 178–520 m altitude growing in rock fissures with a thick layer of leaf litter.</p></tp:treatment-sec><tp:treatment-sec sec-type="phenology" id="SECID0ETMAE"><title>Phenology.</title><p>Fruiting specimens were collected in Relai Forest Reserve in October and Gua Tanggang in early August; complete flowers not seen but in October, many calyces and a few petals were collected.</p></tp:treatment-sec><tp:treatment-sec sec-type="Additional specimen examined" id="SECID0EYMAE"><title>Additional specimen examined.</title><p>Peninsular Malaysia. Pahang, Lipis District, Merapoh, Gua Tanggang, <named-content xmlns:xlink="http://www.w3.org/1999/xlink" content-type="dwc:verbatimCoordinates" xlink:type="simple"><named-content content-type="geo-json" specific-use="{&#34;type&#34;:&#34;Point&#34;,&#34;coordinates&#34;:[102.055000,4.410000]}" id="NCID0EBNAE" xlink:type="simple">4.410000N, 102.055000E</named-content></named-content>, 520 m alt., 6 August 1996, Saw et al. FRI 44774 (<abbrev xmlns:xlink="http://www.w3.org/1999/xlink" content-type="institution" xlink:title="Kepong Herbarium" id="ABBRID0EGNAE" xlink:type="simple">KEP</abbrev>!)</p><fig id="F3" position="float" orientation="portrait"><label>Figure 3.</label><caption><p>Distribution of <italic><tp:taxon-name><tp:taxon-name-part taxon-name-part-type="genus" reg="Vatica">Vatica</tp:taxon-name-part> <tp:taxon-name-part taxon-name-part-type="species" reg="najibiana">najibiana</tp:taxon-name-part></tp:taxon-name></italic> in Peninsular Malaysia.</p></caption><graphic xmlns:xlink="http://www.w3.org/1999/xlink" xlink:href="phytokeys-98-099-g003.jpg" position="float" orientation="portrait" xlink:type="simple" id="oo_202518.jpg"/></fig></tp:treatment-sec><ref-list><ref id="B11"><mixed-citation xmlns:xlink="http://www.w3.org/1999/xlink" xlink:type="simple">
          <person-group><name name-style="western"><surname>Liew</surname><given-names>TS</given-names></name><name name-style="western"><surname>Price</surname><given-names>L</given-names></name><name name-style="western"><surname>Clements</surname><given-names>GR</given-names></name></person-group> (<year>2016</year>) <article-title>Using Google Earth to improve the management of threatened limestone karst ecosystems in Peninsular Malaysia.</article-title> <source>Tropical Conservation Science</source> <volume>9</volume>(<issue>2</issue>): <fpage>903</fpage>–<lpage>920</lpage>. <ext-link xlink:type="simple" ext-link-type="uri" xlink:href="http://www.tropicalconservationscience.org">http://www.tropicalconservationscience.org</ext-link>. <ext-link xlink:type="simple" ext-link-type="doi" xlink:href="10.1177/194008291600900219">https://doi.org/10.1177/194008291600900219</ext-link></mixed-citation></ref></ref-list></tp:taxon-treatment>
